# Supplementary material for: De novo Transcriptome Analysis of Miscanthus lutarioriparius Identifies Candidate Genes in Rhizome Development
Source: Front Plant Sci. 2017 Apr 12;8:492. doi: 10.3389/fpls.2017.00492 (PMC5388781; doi:10.3389/fpls.2017.00492)
Supplement: Table S4 — FPKM values of TFs and hormone signaling-related genes in five tissues. [file Table4.XLSX]

## Sheet: Sheet1
	Table S4. FPKM values of TFs and hormone signaling related genes in five tissues.
		Gene_ID	L	S	R	LB	RB
	Transcription factors	c48706_g1	5.625	5.725	7.055	7.5	19.875
		c54063_g1	1.53	1.995	0.905	2.845	9.56
		c58174_g2	30.88	31.375	54.755	85.7	443.075
		c62410_g1	7.695	11.815	28.26	80.09	636.71
		c66827_g1	1.06	2.895	2.88	3.18	7.645
		c69954_g2	1.735	2.43	1.795	7.105	30.26
		c72526_g1	1.085	0.815	4.02	14.94	54.145
		c73208_g1	2.44	49.925	2.545	9.31	73.675
		c74021_g2	0.595	2.925	0.89	1.56	4.955
		c75606_g2	7.755	13.27	3.76	17.48	47.56
		c76551_g1	0.57	0.72	0.76	2.74	11.515
		c76970_g1	15.335	12.895	14.92	16.43	28.435
		c77711_g1	1255.62	951.185	571.34	1148.51	2980.46
		c78000_g1	45.57	74.79	59.61	62.35	109.115
		c78158_g2	15.855	19.825	14.325	14.59	23.65
		c78280_g1	4.305	0.67	6.02	23.715	66.52
		c79080_g3	4.445	2.37	2.405	5.29	10.75
		c79905_g2	11.575	4.91	5.985	10.025	21.42
		c80209_g1	125.245	163.51	115.79	190.935	349.205
	Hormone signaling and transduction-related genes	c50136_g1	18.5	175	9	90.5	356.5
		c55832_g1	431.5	247	262.5	318.5	539
		c59096_g1	92.5	74	26	128.5	220.5
		c63482_g1	24.5	101.5	26	41.5	166
		c65092_g1	242.5	1878	260	3077.5	3796
		c68676_g5	52	192.5	101	440.5	632
		c68711_g4	20.5	60.5	36	55	101.5
		c72773_g1	630	1096.5	1082	1823.5	3170
		c72773_g2	117	193.5	56.5	231.5	431
		c73954_g1	1091.5	1258	844.5	1052	1933
		c74633_g2	972	707.5	601.5	1375	1951
		c77131_g1	595	2679	336	1567.5	2818
		c78000_g1	2177.5	3507.5	2618.5	3358	4922
		c79729_g1	67.5	52	14	97.5	129
		c80050_g2	45	127	221.5	370	865
		c81287_g1	278.5	373.5	96	469	971.5
